# Supplementary material for: Hybrid Nanocomposites Based on Poly(2,5-dichloro-3,6-bis(phenylamino)-p-benzoquinone) and MWCNTs: Synthesis, Structure, and the Role of ZnO
Source: Polymers (Basel). 2026 Mar 19;18(6):754. doi: 10.3390/polym18060754 (PMC13030130; doi:10.3390/polym18060754)
Supplement: Supplementary file 1 [file polymers-18-00754-s001.zip]

Archive with 1 entries (1 files):
- polymers-4190518-supplementary.pdf
